# Supplementary material for: Identification of Aerobic Salivary Microorganisms in Patients With Oral Squamous Cell Carcinoma Using MALDI‐TOF MS: Preliminary Findings From a Pilot Study
Source: Rapid Commun Mass Spectrom. 2025 May 5;39(15):e10063. doi: 10.1002/rcm.10063 (PMC12050990; doi:10.1002/rcm.10063)
Supplement: Supplementary file 2 — Data S2. Supporting Information. [file RCM-39-e10063-s002.xlsx]

## Sheet: Planilha1
13 patients with oral cancer	Identification of patients' saliva	Bruker Table Identification (Analite ID)	Microorganisms	BRUKER SCORES
AM	D1	1A	Rothia mucilaginosa	2.089 / 1.922
CABM	D2	2B	Streptococcus vestibularis	1.788
JAS	D3	3A	Rothia mucilaginosa	2,032 / 2,370
IM	D4	4A / 4B	Staphylococcus aureaus	1.755 / 1.722
EAG	D5	5B	Enterococcus Faecalis	2.372 / 2.469
PCHO	D6	7B	Rothia dentocariosa	2.162 / 1.996
LO	D7	9A / 9B	Staphylococcus aureaus	1.829 / 1.977
RLL	D9	16A / 16B	Candida Albicans / Filifactor Vilosis	1.924 (C. albicans) / 1.72 (F. vilosis)
ERE	D16	27B	Rothia mucilaginosa	1.768 / 2.046
MP	D18	31	Rothia dentocariosa	2.047 / 2.12
WRB	D20	33	Rothia mucilaginosa	2.115 / 2.298
JAB	D21	35	Staphylococcus aureaus	1.705
RMF	D23	40A / 40C	Rothia dentocariosa / Arthrobacter gandavensis	2.094 / 2.002 (R. dentocariosa); 2.223 / 2.193 (A. gandavensis)
19 patients control	Identification of patients' saliva	Bruker Table Identification (Analite ID)	Microorganisms	BRUKER SCORES
HAV	Con1	CN19A / CN19B	Rothia dentocariosa / Streptococcus salivarius	1.723 / 1.717 (R. dentocariosa); 1.825 / 1.911 (S. salivarius)
ANP	Con2	CN30A	Rothia aeria	1.987 / 1.7
MIA	Con3	CN26B	Rothia dentocariosa	1.839
MDSPS	Con4	CN15A	Streptococcus Salivarius	1.921 / 1.829
RSN	Con5	CN3A / CN3B	Rothia aeria / rothia dentocariosa	1.819 (R. aeria) / 1.879 (R. dentocariosa)
NRB	Con6	C5A / C5B / C5C	Rothia aeria / rothia dentocariosa	1.81(R. aeria) ; 2.128 / 1.896 / 1.917 / 1.841 (R.dentocariosa)
SGA	Con8	CN4A / CN4B	Rothia dentocariosa	1.763 / 1.762
LLA	Con7	CN13	Rothia mucilaginosa	1.993 / 2.156
DGP	Con9	CN5B	Rothia dentocariosa	1.741
CAA	Con 10	CN18A / CN18B	Rothia aeria / rothia dentocariosa	1.815 (R.aeria) / 1.733 (R. dentocariosa)
MAHM	Con13	CN21A / CN21B	Rothia mucilaginosa / Rothia dentocariosa	1.804 (R. mucilaginosa) / 2.095 (R. dentocariosa)
DAM	Con14	CN2B	Rothia mucilaginosa	1.8
MJS	Con15	CN25A / CN25B	Streptococcus Salivarius	1.827
IMO	Con16	C33	Streptococcus Salivarius	1.765 / 1.836
GSD	Con18	CN6A / CN6B	Rothia aeria / Streptococcus salivarius	1.868 (R. aeria) / 1.951 (S. salivarius)
RCR	Con19	CN10B	Streptococcus Salivarius	1.731
JCS	Con21	CN11A / CN11B	Streptococcus aureus / Rothia dentocariosa	2.108 (S. aureus) ; 1.811 / 1.793 (Rothia dentocariosa)
LHMN	Con22	CN24A / CN24B	Rothia mucilaginosa / Rothia dentocariosa / Streptococcus salivarius	1.773 (R. mucilaginosa) ; 2.016 (R. dentocariosa); 1.756 (S. salivarius)
AJMP	Con23	CN8A / CN8B	Rothia dentocariosa	1.902 / 1.736 / 1.713
Microorganisms of patients with oral cancer	number of patients with this microorganism
Arthrobacter gandavensis	1
Candida albicans	1
Enterococcus faecalis	1
Filifactor vilosis	1
Rothia dentocariosa	3
Rothia mucilaginosa	4
Staphylococcus aureaus	3
Streptococcus vestibularis	1
Microorganisms from control patients	number of patients with this microorganism
Rothia aeria	5
Rothia dentocariosa	11
Rothia mucilaginosa	4
Streptococcus aureus	1
Streptococcus salivarius	7
